# Supplementary material for: How did Covid-19 impact US household foods? an analysis six months in
Source: PLoS One. 2021 Sep 15;16(9):e0256921. doi: 10.1371/journal.pone.0256921 (PMC8443072; doi:10.1371/journal.pone.0256921)
Supplement: S1 Data — (XLSX) [file pone.0256921.s001.xlsx]

## Sheet: Sheet1
uid	time	state	county	zip	fips	freshfm	gsscpth	caseper100	S3_age	all_age	S4_education	G1_gender	G8_health	G9_snap	METRO13	R5_all_before	kid	elder	job123	garden	income_4lv	grocery_change
1									2	4	3	0	4	1	1	14	1	0	0	1	1	3
2									5	4	1	0	1	0	1	15	0	0	0	0	1	3
3									2	2	3	0	3	0	1	8	1	0	1	0	1	1
4									1	2	2	0	2	0	1	15	0	0	0	0	1	2
5									6	1	3	0	3	0	1	11	0	1	0	0	1	2
6									6	1	6	0	4	0	1	8	0	1	0	0	2	2
7									2	3	3	1	4	1	1	6	1	0	1	1	2	2
8									1	1	3	0	3	0	1	7	0	0	0	1	1	2
9									5	4	4	0	5	0	1	12	1	0	1	0	2	2
10									6	1	4	1	4	1	1	9	0	1	0	0	1	2
11									4	1	2	1	5	0	0	13	0	0	1	1	4	1
12									5	3	4	0	4	0	1	13	1	0	1	1	2	2
13									4	3	5	0	4	0	1	12	0	1	1	0	1	2
14									6	1	3	0	4	0	1	10	0	1	1	1	1	2
15									2	4	5	0	3	0	1	9	1	0	1	1	2	3
16									2	2	3	0	4	1	1	14	0	0	0	0	1	3
17									3	3	2	0	4	0	1	13	0	1	0	0	1	1
18									2	4	5	1	5	0	1	15	1	0	1	1	2	3
19									3	3	6	0	5	0	1	7	1	0	0	0	2	2
20									4	4	2	0	5	0	1	15	0	1	1	1	1	3
21									2	3	5	0	5	0	1	12	0	1	1	0	1	3
22									4	2	2	0	2	0	0	15	0	0	0	0	1	2
23									1	5	2	0	4	1	1	14	1	0	0	1	1	1
24									3	1	3	0	2	1	1	11	0	0	0	0	1	2
25									2	2	5	0	4	0	1	15	0	0	0	1	2	3
26									1	5	3	0	3	0	1	10	1	1	0	1	2	1
27									4	2	2	0	2	1	1	11	0	0	0	1	1	1
28									3	3	2	0	4	0	0	13	1	0	0	0	2	1
29									4	2	2	1	4	0	1	15	0	0	1	1	1	2
30									1	1	2	1	4	0	1	12	0	0	1	1	2	1
31									5	2	2	0	3	1	1	15	0	0	0	0	1	1
32									2	3	2	0	3	0	1	6	1	0	0	0	1	1
33									2	7	5	0	4	0	1	7	1	1	1	1	1	2
34									2	3	2	0	4	0	0	15	1	0	0	0	1	3
35									3	2	2	0	1	1	1	11	0	0	0	1	1	3
36									3	3	2	0	4	0	0	15	1	0	0	0	1	1
37									4	2	2	1	4	0	1	8	0	0	1	1	2	3
38									3	2	2	0	4	0	0	12	0	0	1	0	1	3
39									2	5	1	0	3	0	0	15	0	0	0	0	1	2
40									2	5	2	0	2	1	1	13	1	0	0	0	1	2
41									3	2	2	0	4	0	1	15	0	0	1	1	1	3
42									4	3	2	0	2	0	1	10	0	1	0	0	1	2
43									2	3	1	0	4	0	0	7	1	0	1	0	1	1
44									3	4	2	0	3	1	1	15	1	0	1	1	1	1
45									3	2	3	1	4	0	1	15	0	0	1	1	1	1
46									2	7	2	0	3	1	1	15	1	0	0	0	1	2
47									3	6	2	0	3	0	1	14	1	0	0	0	1	3
48									4	3	1	0	4	1	1	8	1	0	0	1	1	1
49									3	5	2	1	3	0	1	12	1	0	1	0	2	3
50									4	1	2	0	4	0	1	15	0	0	1	0	1	3
51									1	3	2	0	4	0	1	15	1	0	0	0	1	1
52									1	4	3	0	5	1	1	15	1	0	0	0	2	2
53									3	6	2	0	4	0	0	13	1	0	0	1	2	3
54									5	3	2	0	4	1	1	15	0	0	1	1	1	1
55									3	2	2	1	3	0	1	3	0	0	0	1	1	2
56									2	7	2	0	3	0	1	15	1	0	0	0	2	1
57									2	2	1	0	1	0	1	8	0	0	0	0	1	1
58									3	3	2	1	3	0	0	7	1	0	1	1	1	1
59									3	2	2	0	3	0	1	15	0	0	0	1	1	2
60									2	3	2	0	4	1	1	5	1	0	0	0	1	2
61									5	4	2	0	2	1	0	12	1	0	0	0	1	3
62									2	3	2	0	4	0	1	15	1	0	1	0	1	2
63									1	3	1	0	4	0	1	9	0	0	0	0	2	1
64									3	3	2	0	4	1	1	15	1	0	1	0	2	3
65									3	2	2	0	3	0	1	6	0	1	0	1	1	3
66									2	7	2	0	4	0	1	15	1	0	1	0	1	3
67									4	4	2	0	2	1	1	15	0	0	0	0	1	2
68									2	4	2	0	4	1	0	15	1	0	0	0	1	2
69									2	2	1	1	4	1	1	8	0	0	0	0	1	1
70									3	4	3	0	3	1	0	11	1	0	0	0	1	3
71									2	3	3	0	4	1	1	8	1	0	1	1	2	1
72									2	3	2	1	3	0	1	15	1	0	1	1	2	1
73									1	3	1	0	2	0	1	15	0	0	0	1	2	1
74									5	2	2	0	4	1	1	9	0	0	0	0	1	3
75									2	1	3	0	5	0	1	15	0	0	0	1	1	1
76									3	4	2	0	4	1	1	12	1	0	0	0	1	3
77									2	5	2	0	4	0	1	15	1	0	0	0	1	3
78									1	5	2	1	3	1	1	6	0	1	0	1	1	1
79									2	5	2	1	4	0	1	15	1	0	1	1	1	2
80									4	1	2	0	4	0	1	15	0	0	1	0	2	1
81									1	2	3	0	4	1	1	15	0	0	1	1	1	2
82									4	2	4	0	5	0	1	14	0	0	0	1	2	2
83									5	1	2	0	4	0	1	15	0	0	0	1	1	2
84									2	4	3	1	4	1	1	7	0	1	1	0	3	2
85									2	7	2	0	4	1	1	10	1	1	0	1	1	1
86									2	2	2	0	3	1	0	3	0	0	0	0	1	2
87									1	8	2	0	3	1	1	15	1	0	1	0	1	1
88									3	3	1	0	1	1	1	10	1	0	0	0	1	3
89									3	1	3	1	4	0	1	15	0	0	1	0	1	1
90									3	4	3	1	3	0	1	8	1	0	1	1	3	1
91									3	3	2	0	3	1	1	14	1	0	0	0	1	3
92									1	3	2	0	3	1	1	15	1	0	0	0	1	2
93									2	3	2	0	5	1	1	15	1	0	0	0	1	2
94									2	1	3	0	3	1	1	13	0	0	1	1	1	2
95									2	4	2	1	4	0	1	13	1	0	1	1	2	1
96									2	4	3	0	4	0	1	11	1	0	1	0	1	1
97									6	3	2	0	4	0	1	15	1	1	1	1	2	3
98									3	2	3	0	2	0	1	11	0	0	1	0	1	2
99									1	1	2	0	5	0	1	11	0	0	1	1	2	3
100									2	3	1	0	2	1	1	15	0	0	0	1	1	2
101									3	8	2	0	3	1	0	12	1	1	0	0	1	3
102									4	2	1	0	3	0	1	11	0	0	0	0	1	1
103									3	2	2	1	4	1	0	11	0	0	1	1	1	1
104									2	4	2	0	3	1	0	15	1	0	1	1	1	3
105									1	2	5	0	4	0	1	9	0	0	1	1	2	1
106									5	3	1	0	3	1	1	15	0	0	0	0	1	1
107									1	3	2	0	3	1	1	12	1	0	0	1	1	1
108									2	4	2	1	3	1	0	11	1	0	0	1	1	3
109									2	7	3	0	5	0	0	15	1	0	1	1	2	2
110									3	7	2	0	5	0	1	15	1	0	1	1	1	3
111									3	3	4	1	4	0	1	13	1	0	1	1	2	3
112									2	6	2	0	3	1	1	15	1	0	0	0	1	3
113									2	1	5	1	4	1	1	5	0	0	1	0	2	3
114									1	5	2	0	4	0	1	13	1	0	0	0	1	1
115									2	3	2	1	5	0	0	9	0	1	1	1	1	1
116									4	2	2	0	1	0	1	15	0	0	1	0	1	3
117									1	3	2	1	4	0	1	15	0	0	1	0	2	2
118									4	2	2	1	4	0	0	10	0	1	0	1	1	2
119									2	2	2	0	3	1	1	10	0	0	0	0	1	1
120									3	3	1	1	3	1	0	12	1	0	0	1	1	2
121									5	2	3	0	4	1	0	13	0	0	0	0	1	1
122									1	2	2	1	5	0	1	15	0	0	1	1	1	2
123									2	3	2	1	3	1	0	4	1	0	0	0	1	1
124									1	1	1	1	5	1	1	15	0	0	0	1	1	1
125									3	2	1	0	4	1	1	12	0	0	0	1	1	3
126									2	2	2	0	3	0	1	12	0	0	0	1	1	1
127									4	5	2	0	3	1	1	14	1	0	1	1	1	3
128									3	5	2	0	4	0	0	8	1	0	1	0	2	3
129									2	2	3	0	4	0	1	10	0	0	1	0	1	2
130									6	2	2	0	4	0	1	14	0	1	0	0	2	3
131									2	5	1	1	3	0	0	14	0	0	1	0	1	3
132									3	2	2	1	4	0	1	11	0	0	1	0	1	2
133									3	9	2	0	3	1	1	15	0	1	0	1	2	1
134									2	2	3	0	4	0	1	15	0	0	1	0	1	2
135									2	3	3	0	3	0	1	15	1	0	1	0	1	3
136									2	3	2	0	3	1	1	15	1	0	1	1	1	2
137									3	5	2	0	4	1	1	15	1	1	1	0	1	3
138									2	3	3	1	5	0	1	15	1	0	1	1	1	3
139									6	1	3	0	3	0	1	14	0	1	0	0	1	2
140									1	4	2	0	3	1	1	15	1	0	0	0	1	3
141									1	1	2	1	4	0	1	11	0	0	1	1	1	3
142									1	3	2	0	5	0	1	12	0	0	1	0	4	2
143									5	3	2	1	3	0	1	7	0	1	0	0	1	2
144									3	4	2	0	3	0	1	15	1	0	0	0	1	1
145									2	2	2	0	3	1	0	10	0	0	0	0	1	2
146									3	3	3	0	3	0	1	14	1	0	0	0	2	3
147									3	3	2	0	3	1	1	15	0	0	0	1	1	3
148									1	1	1	0	4	0	1	15	0	0	0	0	1	1
149									2	2	2	0	3	0	1	15	0	0	1	0	2	3
150									2	7	1	0	3	1	0	4	1	0	0	0	1	3
151									4	4	2	1	3	1	0	6	0	0	0	1	1	1
152									3	2	1	0	4	1	1	14	0	0	0	1	1	3
153									4	1	3	0	5	1	1	15	0	0	0	0	2	2
154									3	4	2	0	2	1	1	10	1	0	0	0	1	2
155									2	4	3	0	4	0	0	10	1	0	0	0	1	2
156									5	1	2	1	4	0	1	11	0	0	1	0	1	2
157									3	2	2	1	3	0	1	7	0	1	1	0	1	3
158									3	4	3	0	4	1	1	15	1	0	0	1	1	2
159									1	5	2	0	3	1	0	13	1	0	0	0	1	2
160									2	4	3	0	2	1	1	15	1	0	0	1	1	3
161									3	4	3	0	1	1	1	15	1	0	1	0	1	3
162									3	4	2	1	5	1	1	15	1	0	1	1	1	3
163									3	3	2	0	4	1	1	14	0	0	1	0	1	2
164									3	1	2	0	2	1	1	15	0	0	0	0	1	3
165									3	2	2	0	3	1	1	15	1	0	0	1	1	3
166									2	11	1	0	3	0	1	7	1	1	1	1	1	1
167									2	4	2	1	5	0	1	13	1	0	1	1	3	3
168									1	1	2	0	4	0	1	6	0	0	1	1	1	2
169									1	8	2	0	3	1	1	9	0	1	0	1	1	3
170									1	4	2	0	5	1	0	15	1	0	1	1	1	1
171									2	3	2	1	5	0	1	15	1	0	1	1	2	2
172									2	7	1	0	3	1	1	8	1	0	1	0	1	2
173									6	1	2	0	4	0	1	6	0	1	0	0	1	2
174									5	4	2	0	3	1	1	14	0	0	0	0	1	2
175									2	2	2	0	4	1	1	15	0	0	0	0	1	3
176									3	2	2	1	5	0	1	14	0	0	1	1	2	2
177									2	5	1	0	3	0	0	15	1	0	0	0	2	3
178									2	2	2	1	3	1	1	15	0	0	0	0	1	2
179									1	2	2	1	4	1	1	15	1	0	0	0	1	2
180									3	2	1	0	5	1	1	15	0	0	0	0	1	2
181									5	5	1	1	4	1	0	15	1	1	0	0	1	2
182									4	3	2	1	3	1	1	15	1	0	0	0	1	3
183									1	3	2	0	3	1	1	11	0	0	1	1	1	2
184									2	3	3	0	3	0	1	10	0	0	0	1	2	2
185									3	2	2	0	4	0	1	15	0	0	0	0	1	1
186									4	7	2	0	5	1	0	11	0	1	1	1	1	3
187									5	1	3	1	4	0	1	13	0	0	0	1	1	2
188									5	1	2	0	3	0	1	15	0	0	0	1	1	1
189									3	3	3	0	3	1	1	9	1	0	0	1	1	3
190									1	1	2	0	4	0	1	15	0	0	1	1	1	1
191									2	5	1	0	1	1	0	15	1	0	0	1	1	3
192									1	2	4	0	4	0	1	15	0	0	1	1	2	1
193									3	3	2	1	4	1	1	15	0	1	0	1	2	2
194									3	1	2	1	1	1	1	15	0	0	1	1	2	1
195									3	2	3	0	4	0	1	12	0	0	1	1	2	2
196									1	6	2	0	5	1	1	11	1	0	1	1	1	1
197									2	12	3	0	5	0	0	15	1	1	1	0	1	3
198									2	5	2	0	4	1	1	15	1	0	0	0	1	3
199									4	4	4	0	4	0	0	15	1	0	1	0	3	1
200									6	1	2	0	4	1	0	6	0	1	0	0	1	2
201									2	4	2	0	3	0	1	13	1	0	0	0	2	2
202									3	6	2	0	3	1	1	15	1	0	0	0	1	1
203									5	2	2	0	4	0	0	12	0	0	0	1	1	3
204									3	9	2	1	4	1	0	8	1	1	1	1	1	3
205									1	5	1	0	4	0	1	15	1	0	0	0	1	2
206									2	2	2	1	5	0	1	12	0	0	1	1	2	2
207									1	4	3	1	3	0	1	6	1	0	0	1	1	2
208									4	3	2	0	5	0	1	15	1	0	1	1	4	3
209									4	1	2	1	5	1	1	15	0	0	0	0	1	2
210									3	2	3	0	1	0	1	15	0	0	0	0	1	1
211									6	2	2	1	3	0	1	11	0	1	0	0	2	1
212									2	5	2	0	4	1	0	12	1	0	1	0	1	3
213									5	5	1	0	3	0	1	14	1	0	0	1	1	2
214									3	4	2	1	4	0	1	15	1	0	1	0	1	2
215									5	1	2	0	5	0	1	15	0	0	1	0	1	2
216									5	2	2	0	3	0	1	8	0	0	0	0	1	3
217									3	4	2	1	4	0	0	15	1	0	1	1	1	2
218									5	4	3	0	4	0	1	14	1	0	1	1	1	2
219									2	4	2	0	4	1	1	13	1	0	0	0	1	3
220									5	3	2	0	2	0	1	15	0	0	0	0	2	2
221									3	5	2	0	4	0	0	10	1	0	0	1	2	2
222									2	5	2	0	3	1	0	15	1	0	1	1	1	3
223									3	1	4	1	4	1	1	11	0	0	1	0	2	2
224									2	5	2	0	5	0	1	10	1	0	1	0	1	2
225									2	4	2	0	4	0	1	15	0	0	0	0	1	2
226									3	4	1	0	3	1	1	15	1	0	0	0	1	3
227									3	6	4	1	4	0	1	12	1	1	0	0	2	3
228									2	3	2	0	3	1	1	14	1	0	0	0	1	3
229									2	3	5	1	3	1	1	15	1	0	1	1	2	3
230									4	9	2	1	3	1	1	6	1	1	1	1	1	2
231									2	6	1	0	4	1	0	15	1	0	0	0	1	1
232									3	3	2	0	4	1	1	9	1	0	0	1	1	3
233									5	1	2	0	4	1	1	14	0	0	0	0	1	2
234									1	5	1	0	3	0	1	15	1	0	1	0	1	2
235									5	2	3	0	3	1	1	15	0	0	0	1	1	3
236									2	4	3	0	4	0	1	12	0	1	1	0	1	3
237									2	3	2	0	3	1	0	13	1	0	1	0	1	3
238									3	2	1	1	3	0	1	14	0	0	0	0	1	3
239									5	2	2	0	3	1	0	15	1	0	1	0	1	3
240									6	1	1	0	3	0	1	11	0	1	0	0	1	2
241									1	7	6	0	5	0	0	15	1	0	1	1	4	1
242									2	1	1	0	3	1	1	15	0	0	1	0	1	1
243									2	5	3	0	4	1	0	15	1	0	0	1	1	2
244									2	5	3	0	4	0	1	15	0	1	1	1	2	3
245									3	3	3	1	4	0	1	15	1	0	1	1	3	3
246									2	4	3	0	4	1	1	15	1	0	0	0	1	2
247									3	2	3	1	3	1	1	14	1	0	0	0	1	3
248									4	6	3	0	4	0	1	11	1	0	1	1	2	2
249									4	4	3	0	4	0	1	15	1	0	1	0	4	3
250									5	1	1	0	3	1	1	15	0	0	0	0	1	3
251									1	1	3	0	5	0	1	15	0	0	1	0	1	2
252									2	10	1	0	1	0	1	15	0	1	0	1	1	1
253									5	4	3	0	3	0	1	6	0	0	1	1	2	2
254									4	2	1	0	3	1	1	15	0	0	0	0	1	1
255									6	1	1	0	3	1	1	14	0	1	0	0	1	3
256									5	2	4	0	4	0	1	15	0	0	1	1	1	3
257									1	5	1	0	3	0	1	12	1	0	0	0	1	2
258									6	2	1	0	3	0	0	15	0	1	0	0	1	2
259									4	4	1	0	3	1	0	10	1	0	0	0	1	1
260									1	7	3	0	4	1	1	7	1	0	1	1	1	3
261									1	2	4	0	4	0	1	15	0	0	1	0	1	3
262									3	1	1	0	3	1	1	15	0	0	0	0	1	2
263									4	2	1	0	3	0	0	9	0	0	0	0	1	1
264									1	7	3	1	3	0	1	15	1	0	1	1	2	1
265									6	3	1	0	3	1	1	13	0	1	0	0	1	3
266									5	5	1	0	3	0	0	12	0	0	0	1	1	3
267									2	3	1	0	4	0	1	15	1	0	0	0	1	2
268									5	2	1	0	3	0	0	15	0	0	0	1	1	2
269									3	12	5	1	1	0	1	11	1	1	1	1	4	1
270									3	5	1	0	2	0	1	12	1	0	0	1	1	1
271									2	2	1	0	3	1	1	9	0	0	0	0	1	2
272									3	3	1	0	4	1	1	15	1	0	0	1	1	2
273									3	1	1	1	4	0	0	15	0	0	0	0	1	2
274									2	1	1	0	5	0	1	15	0	0	1	1	2	3
275									1	4	1	0	3	1	0	8	0	1	1	0	1	3
276									6	2	1	0	2	1	0	5	1	1	0	0	1	2
277									6	1	1	0	3	0	0	15	0	1	0	0	1	1
278									4	1	1	1	3	1	1	13	0	0	1	0	1	2
279									3	7	4	0	4	0	1	15	1	0	1	0	1	2
280									4	5	1	0	4	1	1	15	1	0	0	1	1	3
281									1	4	1	0	5	0	1	15	1	0	0	1	1	2
282									2	3	4	1	5	0	1	9	1	1	0	0	2	2
283									2	3	3	1	3	0	1	15	0	1	1	1	2	3
284									2	4	3	0	2	0	1	15	1	1	0	0	2	3
285									1	3	3	0	5	0	1	14	0	0	1	0	4	3
286									5	6	1	0	3	0	0	15	1	0	0	0	2	3
287									5	7	1	0	4	0	1	12	0	1	0	1	2	2
288									5	2	1	0	4	0	1	15	0	0	0	0	2	3
289									3	5	6	1	5	0	1	15	1	0	1	1	4	3
290									3	6	4	0	4	0	1	11	1	0	1	1	2	1
291									4	1	6	1	5	0	1	15	0	0	1	0	3	2
292									4	2	5	1	4	0	1	15	0	0	1	0	3	2
293									3	4	6	1	4	0	1	9	1	0	1	1	3	2
294									3	4	5	1	4	0	1	12	1	0	1	1	3	3
295									3	3	5	0	4	0	1	7	0	1	1	0	4	2
296									3	6	3	0	4	0	1	11	1	0	0	1	3	2
297									2	3	5	0	4	0	1	12	0	1	1	0	3	3
298									6	2	5	1	4	0	1	8	0	1	0	1	3	2
299									6	2	5	0	4	0	1	10	0	1	1	0	3	3
300									4	1	5	1	4	0	1	10	0	0	1	0	3	2
301									2	4	6	0	4	0	1	15	1	0	1	0	4	2
302									5	4	5	0	4	0	1	4	0	0	1	0	4	2
303									2	1	5	1	5	0	1	15	0	0	1	1	3	2
304									2	2	6	0	4	0	1	13	0	0	1	0	3	2
305									6	2	3	0	5	0	1	13	0	1	0	0	4	2
306									3	2	6	1	5	0	1	12	0	1	1	1	4	3
307									5	2	5	1	5	0	1	15	0	0	1	1	3	1
308									4	2	6	0	5	0	1	15	0	0	1	0	4	2
309									6	2	6	0	4	0	1	7	0	1	1	0	3	3
310									5	2	6	1	5	0	1	15	0	0	1	0	4	2
311									3	4	6	1	4	1	1	13	1	0	1	1	4	2
312									3	2	4	0	5	0	1	15	0	1	0	0	4	3
313									6	5	5	1	3	0	1	11	0	1	0	0	4	2
314									5	2	5	0	5	0	1	15	0	1	0	1	3	2
315									6	2	5	0	3	0	1	15	0	1	0	0	3	2
316									6	2	6	0	4	0	0	10	0	1	0	0	3	2
317									3	9	6	1	4	1	0	7	1	1	1	1	3	1
318									6	2	5	1	4	0	1	14	0	1	1	1	3	3
319									6	2	6	0	5	0	1	14	0	1	0	0	4	2
320									5	1	5	1	5	0	1	15	0	0	1	0	3	3
321									5	2	5	0	5	0	0	15	0	0	0	0	4	2
322									5	1	5	0	4	0	1	11	0	0	1	0	3	2
323									6	2	6	0	3	0	1	13	0	1	0	1	3	2
324									3	3	6	1	4	0	1	10	1	0	1	1	4	3
325									3	5	6	1	4	0	0	9	1	0	1	1	3	3
326									2	4	6	0	4	0	0	15	1	0	1	1	3	3
327									3	3	6	1	5	0	1	13	1	0	1	1	4	3
328									3	5	6	0	5	0	1	13	1	0	1	1	3	3
329									3	4	6	0	5	0	1	14	1	0	1	1	3	2
330									6	2	5	0	5	0	1	11	0	1	0	1	4	2
331									6	4	6	0	4	0	1	13	0	1	0	0	3	3
332									6	2	5	1	4	0	1	14	0	1	0	0	4	3
333									2	4	5	0	4	0	1	12	1	0	1	1	3	3
334									3	4	5	1	4	0	1	8	1	0	1	1	3	2
335									3	7	6	1	4	0	1	9	1	1	1	1	3	1
336									6	1	6	1	4	0	1	10	0	1	0	0	4	2
337									3	3	6	1	4	0	1	13	1	0	1	1	3	1
338									6	2	6	1	4	0	1	14	0	1	0	0	3	2
339									6	2	5	0	4	0	1	15	0	1	0	1	3	2
340									3	5	3	0	3	0	1	15	0	1	1	0	3	3
341									5	2	3	0	4	0	1	11	0	1	0	0	4	2
342									4	2	5	0	5	0	1	15	1	0	1	0	3	3
343									6	2	5	1	3	0	1	14	0	1	1	0	4	3
344									6	2	6	0	5	0	1	8	0	1	0	0	4	3
345									6	2	3	0	3	0	1	15	0	1	0	1	4	3
346									5	2	5	0	4	0	1	11	0	0	0	0	4	3
347									3	4	6	1	4	1	1	14	1	0	1	1	4	1
348									5	2	3	1	4	0	1	12	0	1	1	1	3	2
349									3	6	6	0	4	1	1	4	1	1	1	1	3	3
350									5	3	6	1	3	0	1	7	1	0	1	0	4	2
351									4	4	6	1	4	0	1	15	1	0	1	1	4	3
352									3	10	6	1	4	0	1	12	1	1	1	1	4	3
353									3	3	5	1	5	1	1	13	1	0	1	1	2	3
354									6	2	6	1	4	0	1	5	0	1	0	0	3	2
355									3	2	5	0	5	0	1	15	1	0	1	1	2	3
356									3	3	5	1	3	0	1	4	1	0	1	0	4	3
357									1	5	3	0	4	0	1	9	1	0	0	0	4	2
358									3	4	6	1	5	0	1	5	1	0	1	1	4	1
359									4	2	5	0	5	0	1	15	1	0	1	1	3	2
360									4	2	5	0	4	0	1	10	0	0	0	1	4	3
361									3	7	3	1	4	1	1	10	1	1	1	1	3	1
362									3	6	3	1	4	0	1	15	1	0	1	0	3	2
363									1	5	3	0	5	0	1	10	1	0	0	1	4	3
364									3	4	5	1	4	1	1	12	1	0	1	1	4	1
365									3	3	5	0	3	0	1	7	1	0	1	0	3	3
366									4	4	4	1	4	0	1	5	0	0	1	0	3	2
367									3	5	5	1	4	0	1	10	1	0	1	0	4	2
368									2	2	6	0	5	0	1	12	0	0	1	1	4	3
369									6	2	6	0	4	0	1	10	0	1	0	1	3	2
370									2	2	5	1	4	0	1	14	0	0	1	0	3	3
371									6	3	5	1	4	0	1	12	1	1	1	0	3	3
372									1	3	6	0	5	0	1	15	1	0	1	1	3	2
373									3	5	3	0	4	0	0	8	1	0	1	0	4	2
374									3	5	6	1	4	0	1	15	0	0	1	1	3	3
375									3	4	6	1	4	0	1	8	1	0	1	1	4	2
376									3	1	6	1	5	0	1	14	0	0	1	1	3	2
377									6	2	5	1	4	0	1	14	0	1	0	1	4	3
378									4	3	6	1	4	0	1	14	1	0	1	0	4	2
379									1	4	5	0	5	0	1	5	0	0	0	0	3	3
380									4	2	5	1	3	1	1	14	0	0	1	1	2	1
381									4	4	6	1	5	0	1	11	1	0	1	0	4	3
382									1	3	5	0	5	0	1	12	1	0	1	1	4	3
383									1	5	3	0	4	0	1	10	1	0	1	0	3	3
384									4	5	6	1	4	0	1	10	1	1	1	1	4	3
385									2	3	5	1	5	0	1	14	1	0	1	1	3	3
386									2	4	3	1	5	0	1	15	1	0	1	0	3	3
387									6	2	3	1	4	0	1	10	0	1	0	0	3	3
388									2	2	5	0	5	0	1	12	0	0	1	0	3	1
389									3	9	6	1	4	0	1	8	1	1	1	1	4	1
390									2	3	4	1	4	0	1	15	0	0	1	1	2	2
391									3	3	5	1	5	0	1	7	1	0	1	0	4	2
392									2	5	4	0	4	1	1	5	1	0	1	1	2	1
393									3	4	6	1	4	0	1	10	1	0	1	1	3	3
394									2	4	6	1	5	1	1	13	1	0	1	1	3	1
395									2	4	5	0	3	0	1	8	1	0	1	1	2	1
396									3	5	6	1	5	0	1	15	1	0	1	1	4	2
397									3	2	5	1	1	0	1	15	0	0	1	0	2	3
398									2	7	6	1	4	0	1	13	1	0	1	1	3	2
399									3	2	6	0	5	0	1	4	0	0	1	0	3	3
400									5	1	5	1	5	0	1	13	0	0	1	0	3	2
401									2	4	5	0	4	0	1	13	1	0	1	0	3	3
402									4	4	6	1	5	1	1	15	1	0	1	1	4	3
403									4	4	5	1	5	1	1	12	0	0	1	1	3	3
404									3	6	5	1	4	1	1	15	1	1	1	1	4	1
405									3	4	5	1	4	0	1	11	1	0	1	1	3	3
406									3	2	5	0	4	0	1	15	0	0	1	0	3	2
407									3	5	5	0	3	0	1	13	1	0	1	0	3	3
408									3	4	5	1	4	0	1	13	1	0	1	1	3	3
409									3	4	5	1	4	0	1	15	1	0	1	0	3	2
410									5	2	5	0	4	0	0	12	0	1	0	0	3	2
411									6	2	3	0	5	0	1	14	0	1	0	1	3	3
412									3	4	5	0	3	0	0	14	0	0	1	1	3	1
413									5	1	4	0	4	0	1	11	0	0	0	0	3	3
414									3	3	4	1	4	0	1	15	0	1	1	1	4	3
415									6	2	5	0	4	0	1	15	1	1	0	1	3	3
416									6	2	5	1	3	0	1	15	0	1	0	0	3	3
417									5	2	3	1	4	0	1	14	0	0	0	1	4	3
418									5	2	5	0	4	0	1	15	0	1	1	0	4	3
419									5	4	3	0	5	0	1	14	0	0	0	0	4	3
420									5	2	5	0	4	0	1	15	0	0	1	0	4	3
421									6	2	3	0	1	0	1	8	0	1	0	0	4	3
422									5	4	5	0	4	0	1	15	1	0	0	0	4	2
423									6	1	3	0	4	0	1	13	0	1	0	0	4	2
424									6	2	5	1	5	0	1	15	0	1	0	0	4	2
425									6	3	5	1	4	0	1	9	0	1	0	0	4	2
426									5	4	5	0	3	0	1	11	1	0	0	1	4	3
427									6	2	5	1	4	0	1	6	0	1	1	0	4	2
428									5	4	5	0	5	0	1	10	1	0	1	1	2	2
429									5	2	5	1	4	0	1	9	0	0	1	0	2	3
430									6	2	5	0	4	0	1	13	0	1	0	1	2	2
431									5	2	3	0	3	0	1	7	0	0	0	0	2	3
432									6	2	5	0	3	0	0	10	0	1	0	0	2	2
433									6	3	3	0	4	0	1	14	0	1	0	1	2	3
434									5	2	5	1	3	1	0	12	0	0	0	0	2	3
435									6	2	5	1	4	0	1	9	0	1	0	0	2	3
436									5	3	5	0	4	0	1	8	0	0	1	0	2	3
437									5	1	5	1	4	0	1	14	0	0	0	1	2	2
438									6	1	5	0	4	0	1	10	0	1	0	0	2	3
439									6	1	3	1	4	0	1	9	0	1	1	0	2	2
440									5	2	4	0	4	0	1	15	0	0	1	0	2	2
441									5	4	5	0	4	0	1	15	0	0	1	0	2	3
442									5	1	5	1	4	0	1	14	0	0	1	0	2	1
443									5	1	5	0	4	0	1	4	0	0	1	0	2	3
444									5	2	3	0	4	0	0	14	0	0	0	1	2	2
445									5	1	5	0	3	0	1	13	0	0	0	0	2	2
446									5	4	3	0	4	0	1	15	0	0	0	0	2	3
447									5	1	5	1	4	0	1	15	0	0	1	0	2	2
448									5	6	4	0	3	0	1	15	1	0	1	0	2	3
449									5	1	5	0	3	0	1	14	0	0	1	1	2	1
450									6	1	3	1	3	0	1	7	0	1	0	0	2	2
451									6	1	5	0	5	0	1	12	0	1	0	0	2	3
452									6	2	3	0	4	0	1	12	0	1	0	0	2	2
453									5	1	5	0	4	0	0	15	0	0	1	0	2	3
454									6	2	4	1	4	0	1	10	0	1	0	1	2	2
455									6	2	3	0	4	0	1	15	0	1	0	1	2	2
456									5	2	5	0	5	0	1	15	0	0	1	0	2	2
457									5	2	3	0	4	1	1	10	0	0	0	1	2	3
458									5	2	3	0	4	0	1	11	0	0	0	1	2	2
459									5	2	5	0	3	0	1	15	0	1	0	0	2	1
460									6	7	4	0	2	1	1	11	1	1	0	0	2	2
461									5	2	5	1	3	0	1	15	0	1	0	1	2	2
462									6	1	4	0	4	0	1	15	0	1	0	1	2	2
463									6	2	4	0	3	0	1	11	0	1	0	0	2	3
464									5	5	4	0	5	0	0	8	1	0	1	0	2	1
465									6	1	3	0	4	0	1	10	0	1	0	0	2	3
466									6	1	4	0	3	0	1	14	0	1	0	0	2	2
467									6	1	3	0	4	0	1	15	0	1	0	0	2	3
468									5	2	3	1	3	1	1	15	0	0	1	0	2	1
469									5	4	3	0	4	0	1	13	1	1	0	0	2	3
470									6	2	3	0	5	0	1	10	0	1	0	0	2	2
471									5	5	5	0	3	0	1	14	1	0	0	0	2	3
472									5	2	4	0	4	0	1	15	0	1	0	0	2	1
473									6	2	4	1	4	0	1	6	0	1	0	0	2	1
474									5	4	4	0	3	0	0	11	1	0	0	1	2	1
475									6	1	4	0	5	0	1	15	0	0	0	0	2	3
476									5	2	4	0	4	0	0	12	0	0	0	0	2	2
477									6	2	3	1	4	0	1	11	0	1	0	0	2	2
478									6	2	4	0	4	0	1	8	0	1	1	0	2	2
479									5	3	4	0	4	0	1	15	0	0	1	0	2	3
480									6	2	3	0	4	0	1	14	0	1	0	0	2	2
481									5	2	3	1	4	0	1	14	0	0	0	1	2	2
482									6	2	4	1	4	0	1	7	0	1	0	0	2	3
483									6	1	3	0	4	0	1	11	0	1	0	0	2	1
484									6	2	4	1	5	0	1	9	0	1	0	0	2	2
485									6	2	3	0	4	0	1	15	0	1	0	0	2	2
486									6	2	3	0	4	0	1	12	0	1	0	0	2	3
487									5	4	4	0	4	0	1	15	1	0	1	0	2	2
488									5	2	4	0	5	0	1	10	0	0	1	0	2	3
489									5	4	3	1	2	1	1	15	1	0	1	0	2	2
490									5	6	3	0	4	0	1	13	1	1	0	1	2	2
491									6	3	3	1	4	0	1	15	0	1	0	1	2	3
492									6	2	4	1	5	0	1	13	0	1	0	1	2	3
493									6	1	3	0	5	0	0	10	0	1	0	0	2	3
494									5	2	4	0	4	0	1	13	0	1	0	1	2	3
495									6	2	3	0	4	0	1	15	0	1	0	0	2	3
496									6	2	3	0	4	0	1	10	0	1	0	0	2	3
497									5	2	3	1	4	0	1	15	0	0	1	0	2	3
498									5	3	3	0	4	0	1	7	1	0	1	0	2	3
499									5	2	3	0	4	0	1	9	0	1	0	0	2	2
500									6	1	4	0	4	0	1	14	0	1	0	0	2	2
501									6	3	3	0	4	0	1	15	0	1	0	0	2	2
502									6	1	4	0	3	0	1	10	0	1	0	0	2	1
503									5	2	3	0	3	0	1	13	0	0	0	1	2	1
504									6	2	4	0	3	0	0	13	1	1	0	0	2	3
505									6	2	3	0	4	0	1	15	0	1	0	0	2	2
506									6	2	4	0	4	0	1	12	0	1	1	1	2	3
507									5	3	4	0	3	0	1	12	0	0	0	0	2	2
508									6	2	3	0	5	0	1	13	0	1	0	0	2	3
509									5	1	3	1	4	0	1	11	0	0	0	0	2	2
510									6	2	4	0	4	0	1	14	0	1	0	0	2	2
511									6	2	3	0	4	0	1	15	0	1	0	0	2	2
512									5	2	3	0	3	0	1	14	0	1	0	0	2	2
513									5	1	3	1	4	0	1	7	0	0	0	0	2	2
514									6	2	4	1	5	0	1	10	0	1	0	0	2	2
